# Supplementary material for: Mechanistic Insights of Qingre Jiedu Recipe Based on Network Pharmacology Approach against Heart Failure
Source: Evid Based Complement Alternat Med. 2022 Jan 31;2022:9024394. doi: 10.1155/2022/9024394 (PMC8820871; doi:10.1155/2022/9024394)
Supplement: Supplementary Materials — Supplementary material related to this article can be found in Supplementary Tables 1, 2, 3, and 4. [file 9024394.f1.zip]

Archive with 4 entries (4 files):
- 9024394.f1/Supplementary Table 1.docx
- 9024394.f1/Supplementary Table 2.docx
- 9024394.f1/Supplementary Table 3.docx
- 9024394.f1/Supplementary Table4.docx
